# Supplementary material for: Biomimetic PLGA/Strontium-Zinc Nano Hydroxyapatite Composite Scaffolds for Bone Regeneration
Source: J Funct Biomater. 2022 Jan 28;13(1):13. doi: 10.3390/jfb13010013 (PMC8883951; doi:10.3390/jfb13010013)
Supplement: Supplementary file 1 [file jfb-13-00013-s001.zip]

Archive with 1 entries (1 files):
- jfb-1529647-supplementary.pdf
